# Supplementary material for: High-Sensitivity Intrinsic Optical Signal Imaging Through Flexible, Low-Cost Adaptations of an Upright Microscope
Source: eNeuro. 2023 Aug 4;10(8):ENEURO.0046-23.2023. doi: 10.1523/ENEURO.0046-23.2023 (PMC10408783; doi:10.1523/ENEURO.0046-23.2023)
Supplement: Extended Data 1 — Extended data includes several additional files. “ISI Parts List.xlsx” is an excel spreadsheet listing all materials required to implement the IOSI adaptations described in this manuscript. “IOSI_RingLED_IlluminationBuild.docx” is a word document providing step-by-step instructions for assembling and setting up ring LED illumination. “Ring LED Holder-2.stl” is a design file to 3D print the mount for the ring LED. “NeopixelControl.mlapp” is a MATLAB application for controlling ring LED illumination. “iosgui.mlapp” is a MATLAB application for processing IOSI data. “IOSGUI_ImageAnalysis.m” is a companion script for processing IOSI data, used by “iosgui.mlapp”. “IOSGUI_Instructions.docx” is an instruction manual for using the iosgui application for processing IOSI data. Download Extended Data 1, ZIP file. [file enu-eN-OTM-0046-23-s02.zip]

Archive with 14 entries (13 files):
- Extended Data/
- Extended Data/IOSGUI_ImageAnalysis.m
- __MACOSX/Extended Data/._IOSGUI_ImageAnalysis.m
- Extended Data/iosgui.mlapp
- Extended Data/IOSGUI_Instructions.docx
- __MACOSX/Extended Data/._IOSGUI_Instructions.docx
- Extended Data/ISI Parts List.xlsx
- __MACOSX/Extended Data/._ISI Parts List.xlsx
- Extended Data/NeopixelControl.mlapp
- __MACOSX/Extended Data/._NeopixelControl.mlapp
- Extended Data/Ring LED Holder-2.stl
- __MACOSX/Extended Data/._Ring LED Holder-2.stl
- Extended Data/IOSI_RingLED_IlluminationBuild.docx
- __MACOSX/Extended Data/._IOSI_RingLED_IlluminationBuild.docx
