# Supplementary material for: High-Sensitivity Intrinsic Optical Signal Imaging Through Flexible, Low-Cost Adaptations of an Upright Microscope
Source: eNeuro. 2023 Aug 4;10(8):ENEURO.0046-23.2023. doi: 10.1523/ENEURO.0046-23.2023 (PMC10408783; doi:10.1523/ENEURO.0046-23.2023)
Supplement: Extended Data 1 — Extended data includes several additional files. “ISI Parts List.xlsx” is an excel spreadsheet listing all materials required to implement the IOSI adaptations described in this manuscript. “IOSI_RingLED_IlluminationBuild.docx” is a word document providing step-by-step instructions for assembling and setting up ring LED illumination. “Ring LED Holder-2.stl” is a design file to 3D print the mount for the ring LED. “NeopixelControl.mlapp” is a MATLAB application for controlling ring LED illumination. “iosgui.mlapp” is a MATLAB application for processing IOSI data. “IOSGUI_ImageAnalysis.m” is a companion script for processing IOSI data, used by “iosgui.mlapp”. “IOSGUI_Instructions.docx” is an instruction manual for using the iosgui application for processing IOSI data. Download Extended Data 1, ZIP file. [file enu-eN-OTM-0046-23-s02.zip › Extended Data/ISI Parts List.xlsx]

## Sheet: Sheet1
ISI Parts List with approximate cost
	Illumination
	Arduino Uno Rev3	Arduino	A000066	27.6
	1000 uF capacitor	Digikey	493-13427-1-ND	0.34
	NeoPixel Ring - 16 x 5050 RGB LED with Integrated Drivers	Adafruit	1463	9.95
	5V 2A (2000mA) switching power supply - UL Listed	Adafruit	276	7.95
	Female DC Power adapter - 2.1mm jack to screw terminal block	Adafruit	368	2
	USB 2.0 Cable Type A/B	Arduino	M000006	7.6
	Heat-Set Inserts for Plastic -Brass, 2-56 Thread Size, 0.157" Installed Length	McMaster-Carr	94459A240	$11.83/pack of 50
	18-8 Stainless Steel Nylon-Tip Set Screw - 2-56 Thread, 1/4" Long	McMaster-Carr	90291A077	$13.41/pack of 10
	Ring LED Holder	Custom 3D Print	Ring LED Holder-2.stl	N/A
	22-24 AWG tin crimp socket connector	Digikey	WM2510TR-ND	$5.98/pack of 100
	4 position Female socket connector receptacle with latch lock	Digikey	WM2902-ND	$2.72/pack of 10
	4 pin male connector latch holder	Digikey	WM4826-ND	$12.20/pack of 10
	4 Conductor Multi-Conductor Cable Gray 24 AWG	Digikey	2337-DC3222404-ND	$42.50/50 feet
	Jumper Wire Kit	Sparkfun	PRT-00124	6.5
	CCD Camera
	1x Camera Tube	Thorlabs	WFA4100	1093.64
	8 MP Scientific CCD Camera	Thorlabs	8051M-USB	7482.5
	CMOS Camera
	0.5x Camera Tube	Thorlabs	WFA4102	525.71
	12.3 MP Monochrome CMOS Camera	Thorlabs	CS126MU	2845
	Camera Triggering
	Digital Camera I/O Break-Out Board	Thorlabs	TSI-IOBOB	70.68
	I/O Cable for 1.4 MP, 4 MP, 8 MP, and Fast Frame Rate Scient	Thorlabs	8050-CAB1	78.4
	Male BNC to Male SMA, 6ft	Thorlabs	CA2806	16.3
	Objective
	4x Plan Apo Objective	Nikon	MRD00045	1715
